# Supplementary material for: Re-Exploring the Anthracycline Chemical Space for Better Anti-Cancer Compounds
Source: J Med Chem. 2023 Aug 10;66(16):11390–8. doi: 10.1021/acs.jmedchem.3c00853 (PMC10461226; doi:10.1021/acs.jmedchem.3c00853)
Supplement: Supplementary file 2 — jm3c00853_si_002.csv [file jm3c00853_si_002.csv]

Compound No.	SMILES	DNA damage capacity (YES/NO)	Histone eviction capacity (EC50)	IC50 (uM) K562 cells	IC50 (uM) MelJuSo cells	IC50 (uM) U2OS cells
1	O[C@@H]1[C@H](C)O[C@@H](O[C@@H](C[C@@](C(CO)=O)(O)C2)C(C2=C3O)=C(O)C4=C3C(C5=CC=CC(OC)=C5C4=O)=O)C[C@@H]1N	YES	22.046	0.325	0.523	0.339
2	OC1=C(C(C(C(O)=C([C@@H](O[C@H]2C[C@H](N(C)C)[C@H](O[C@H]3C[C@H](O)[C@H](O[C@H]4CCC([C@H](C)O4)=O)[C@H](C)O3)[C@H](C)O2)C[C@@](CC)(O)[C@@H]5C(OC)=O)C5=C6)=C6C7=O)=O)C7=CC=C1	NO	9.847	0.031	0.099	0.209
3	O[C@@H]1[C@H](C)O[C@@H](O[C@@H](C[C@@](C(CO)=O)(O)C2)C(C2=C3O)=C(O)C4=C3C(C5=CC=CC(OC)=C5C4=O)=O)C[C@@H]1N(C)C	NO	8.85	0.136	0.073	0.056
4	O[C@H]1[C@H](C)O[C@@H](O[C@@H](C[C@@](C(CO)=O)(O)C2)C(C2=C3O)=C(O)C4=C3C(C5=CC=CC(OC)=C5C4=O)=O)C[C@@H]1N(C)C	NO	6.152	0.098	0.136	0.095
5	O=C1C2=C(C(O)=C([C@@H](O[C@H]3C[C@H](N(C)C)[C@H](O[C@H]4C[C@H](O)[C@H](O[C@H]5CCC([C@H](C)O5)=O)[C@H](C)O4)[C@H](C)O3)C[C@@](C(CO)=O)(O)C6)C6=C2O)C(C7=C(OC)C=CC=C71)=O	NO	6.425	0.019	0.007	0.011
6	C[C@H]1[C@@H](O)[C@@H](N2CCC2)C[C@H](O[C@@H](C[C@@](C(CO)=O)(O)C3)C(C3=C4O)=C(O)C5=C4C(C6=CC=CC(OC)=C6C5=O)=O)O1	NO	7.435	0.352	0.297	0.159
7	C[C@H]1[C@@H](O)[C@@H](N2CCCC2)C[C@H](O[C@@H](C[C@@](C(CO)=O)(O)C3)C(C3=C4O)=C(O)C5=C4C(C6=CC=CC(OC)=C6C5=O)=O)O1	NO	7.362	0.168	0.073	0.122
8	C[C@H]1[C@@H](O)[C@@H](N2CCCCC2)C[C@H](O[C@@H](C[C@@](C(CO)=O)(O)C3)C(C3=C4O)=C(O)C5=C4C(C6=CC=CC(OC)=C6C5=O)=O)O1	NO	6.355	0.184	0.078	0.105
9	C[C@H]1[C@@H](O)[C@@H](N2CCOCC2)C[C@H](O[C@@H](C[C@@](C(CO)=O)(O)C3)C(C3=C4O)=C(O)C5=C4C(C6=CC=CC(OC)=C6C5=O)=O)O1	NO	8.617	0.062	0.051	0.077
10	O[C@@H]1[C@H](C)O[C@@H](O[C@@H](C[C@@](C(CO)=O)(O)C2)C(C2=C3O)=C(O)C4=C3C(C5=CC=CC(OC)=C5C4=O)=O)C[C@@H]1N=[N+]=[N-]	YES	60	0.098	1.224	10
11	O[C@@H]1[C@H](C)O[C@@H](O[C@@H](C[C@@](C(CO)=O)(O)C2)C(C2=C3O)=C(O)C4=C3C(C5=CC=CC(OC)=C5C4=O)=O)C[C@@H]1O	YES	60	0.856	1.904	6.793
12	O[C@@H]1[C@H](C)O[C@@H](O[C@@H](C[C@@](C(CO)=O)(O)C2)C(C2=C3O)=C(O)C4=C3C(C5=CC=CC(OC)=C5C4=O)=O)CC1	YES	60	1.621	2.43	10
13	N[C@@H]1[C@H](C)O[C@@H](O[C@@H](C[C@@](C(CO)=O)(O)C2)C(C2=C3O)=C(O)C4=C3C(C5=CC=CC(OC)=C5C4=O)=O)C[C@@H]1O	YES	40.756	0.381	0.998	1.121
14	O[C@@H]1[C@H](N(C)C)[C@H](C)O[C@@H](O[C@@H](C[C@@](C(CO)=O)(O)C2)C(C2=C3O)=C(O)C4=C3C(C5=CC=CC(OC)=C5C4=O)=O)C1	NO	7.3	0.129	0.433	0.285
15	O[C@@H]1[C@H](C)O[C@@H](O[C@@H](C[C@@](C(C)=O)(O)C2)C(C2=C3O)=C(O)C4=C3C(C5=CC=CC(OC)=C5C4=O)=O)C[C@@H]1N	YES	7.063	0.141	0.286	0.061
16	O[C@@H]1[C@H](C)O[C@@H](O[C@@H](C[C@@](C(C)=O)(O)C2)C(C2=C3O)=C(O)C4=C3C(C5=CC=CC(OC)=C5C4=O)=O)C[C@@H]1N(C)C	NO	12.964	0.038	0.078	0.068
17	O[C@@H]1[C@H](C)O[C@@H](O[C@@H](C[C@@](C(C)=O)(O)C2)C(C2=C3O)=C(O)C4=C3C(C5=CC=CC=C5C4=O)=O)C[C@@H]1N	YES	6.176	0.027	0.069	0.024
18	O[C@@H]1[C@H](C)O[C@@H](O[C@@H](C[C@@](C(C)=O)(O)C2)C(C2=C3O)=C(O)C4=C3C(C5=CC=CC=C5C4=O)=O)C[C@@H]1N(C)C	NO	12.304	0.078	0.111	0.118
19	O[C@@H]1[C@H](C)O[C@@H](O[C@@H](C[C@@](CC)(O)C2)C(C2=C3O)=C(O)C4=C3C(C5=CC=CC(OC)=C5C4=O)=O)C[C@@H]1N	YES	60	0.042	0.372	0.237
20	O[C@@H]1[C@H](C)O[C@@H](O[C@@H](C[C@@](CC)(O)C2)C(C2=C3O)=C(O)C4=C3C(C5=CC=CC(OC)=C5C4=O)=O)C[C@@H]1N(C)C	NO	36.454	1.18	1.81	1.362
21	O[C@@H]1[C@H](C)O[C@@H](O[C@@H](C[C@@](CCO)(O)C2)C(C2=C3O)=C(O)C4=C3C(C5=CC=CC(OC)=C5C4=O)=O)C[C@@H]1N	YES	60	1.788	1.151	0.891
22	O[C@@H]1[C@H](C)O[C@@H](O[C@@H](C[C@@](CCO)(O)C2)C(C2=C3O)=C(O)C4=C3C(C5=CC=CC(OC)=C5C4=O)=O)C[C@@H]1N(C)C	NO	22.024	1.623	2.867	4.208
23	O[C@@H]1[C@H](C)O[C@@H](O[C@@H](C[C@@](CC)(O)[C@@H]2C(OC)=O)C(C2=C3O)=C(O)C4=C3C(C5=CC=CC(O)=C5C4=O)=O)C[C@@H]1N	NO	29.992	5.32	4.292	10
24	O[C@@H]1[C@H](C)O[C@@H](O[C@@H](C[C@@](CC)(O)[C@@H]2C(OC)=O)C(C2=C3O)=C(O)C4=C3C(C5=CC=CC(O)=C5C4=O)=O)C[C@@H]1N(C)C	NO	16.743	1.098	0.835	1.126
25	O=C1C2=C(C(O)=C([C@@H](O[C@H]3C[C@H](N)[C@H](O[C@H]4C[C@H](O)[C@H](O[C@H]5CCC([C@H](C)O5)=O)[C@H](C)O4)[C@H](C)O3)C[C@@](C(C)=O)(O)C6)C6=C2O)C(C7=CC=CC=C71)=O	YES	28.335	0.23	0.68	0.376
26	O=C1C2=C(C(O)=C([C@@H](O[C@H]3C[C@H](N(C)C)[C@H](O[C@H]4C[C@H](O)[C@H](O[C@H]5CCC([C@H](C)O5)=O)[C@H](C)O4)[C@H](C)O3)C[C@@](C(C)=O)(O)C6)C6=C2O)C(C7=CC=CC=C71)=O	NO	3.054	0.02	0.008	0.012
S1	C[C@H]1[C@@H](OC(C)=O)[C@@H](OC(C)=O)[C@H](OC(C)=O)[C@H](OC2=CC=C(OC)C=C2)O1
S2	C[C@H]1[C@@H](OC)[C@@H](OC=O)[C@H](O)[C@H](OC2=CC=C(OC)C=C2)O1
S3	COC(C=C1)=CC=C1OC2[C@@H](OC(OC3=CC=CC=C3)=S)[C@H](OC4=O)[C@H](O4)[C@H](C)O2
S4	COC(C=C1)=CC=C1OC2C[C@H](OC3=O)[C@H](O3)[C@H](C)O2
S5	COC(C=C1)=CC=C1OC2C[C@H](O[Si](CC)(CC)CC)[C@H](O[Si](CC)(CC)CC)[C@H](C)O2
S6	OC(C1=C(C#CC2CC2)C=CC=C1)=O
S7	C[C@H]1[C@@H](O[Si](CC)(CC)CC)[C@@H](O[Si](CC)(CC)CC)CC(OC(C2=C(C#CC3CC3)C=CC=C2)=O)O1
S8	O=C1C2=C(C(O)=C([C@@H](O)C[C@@](C(CO[Si](C)(C)C(C)(C)C)=O)(O)C3)C3=C2O)C(C4=C(OC)C=CC=C41)=O
S9	C[C@H]1[C@@H](O[Si](CC)(CC)CC)[C@@H](O[Si](CC)(CC)CC)C[C@H](O[C@@H](C[C@@](C(CO[Si](C)(C)C(C)(C)C)=O)(O)C2)C(C2=C3O)=C(O)C4=C3C(C5=CC=CC(OC)=C5C4=O)=O)O1
S10	C[C@H]1[C@H](OC(C)=O)C=CC(OC2=CC=C(OC)C=C2)O1
S11	C[C@H]1[C@@H](OC(C2=CC=CC=C2)=O)C=CC(OC3=CC=C(OC)C=C3)O1
S12	C[C@H]1[C@@H](OC(C2=CC=CC=C2)=O)CCC(OC3=CC=C(OC)C=C3)O1
S13	C[C@H]1[C@@H](O[Si](CC)(CC)CC)CCC(OC2=CC=C(OC)C=C2)O1
S14	C[C@H]1[C@@H](O[Si](CC)(CC)CC)CCC(OC(C2=C(C#CC3CC3)C=CC=C2)=O)O1
S15	C[C@H]1[C@@H](O[Si](CC)(CC)CC)CC[C@H](O[C@@H](C[C@@](C(CO[Si](C)(C)C(C)(C)C)=O)(O)C2)C(C2=C3O)=C(O)C4=C3C(C5=CC=CC(OC)=C5C4=O)=O)O1
S16	C[C@H]1[C@H](OC(C)=O)[C@@H](OC(C)=O)CC(OC(C)=O)O1
S17	C[C@H]1[C@H](OC(C)=O)[C@@H](OC(C)=O)CC(SC2=CC=CC=C2)O1
S18	O[C@H]1[C@H](C)OC(SC2=CC=CC=C2)C[C@@H]1O
S19	O[C@H]1[C@H](C)OC(SC2=CC=CC=C2)C[C@@H]1OC(C3=CC=CC=C3)=O
S20	C[C@H]1[C@@H](N=[N+]=[N-])[C@@H](OC(C2=CC=CC=C2)=O)CC(SC3=CC=CC=C3)O1
S21	C[C@H]1[C@@H](N=[N+]=[N-])[C@@H](O)C[C@H](SC2=CC=CC=C2)O1
S22	C[C@H]1[C@@H](N=[N+]=[N-])[C@@H](O[Si](C)(C)C(C)(C)C)C[C@H](SC2=CC=CC=C2)O1
S23	O=C(C1=C(C#CC2CC2)C=CC=C1)OC3C[C@H](O[Si](C)(C)C(C)(C)C)[C@H](N=[N+]=[N-])[C@H](C)O3
S24	OC1=C(C[C@@]2(O)C(CO[Si](C)(C)C(C)(C)C)=O)C([C@@H](O[C@H]3C[C@H](O[Si](C)(C)C(C)(C)C)[C@H](N=[N+]=[N-])[C@H](C)O3)C2)=C(O)C(C4=O)=C1C(C5=C4C(OC)=CC=C5)=O
S25	OC1=C(C[C@@]2(O)C(CO[Si](C)(C)C(C)(C)C)=O)C([C@@H](O[C@H]3C[C@H](O[Si](C)(C)C(C)(C)C)[C@H](N(C)C)[C@H](C)O3)C2)=C(O)C(C4=O)=C1C(C5=C4C(OC)=CC=C5)=O
S26	C[C@H]1[C@@H](O[Si](CC)(CC)CC)[C@@H](NC(OCC=C)=O)CC(OC(C2=CC=CC=C2C#CC3CC3)=O)O1
S27	C[C@H]1[C@@H](O[Si](CC)(CC)CC)[C@@H](NC(OCC=C)=O)C[C@H](O[C@@H](C[C@@](C(C)=O)(O)C2)C(C2=C3O)=C(O)C4=C3C(C5=CC=CC(OC)=C5C4=O)=O)O1
S28	C[C@H]1[C@@H](O[Si](CC)(CC)CC)[C@@H](N(C)C)C[C@H](O[C@@H](C[C@@](C(C)=O)(O)C2)C(C2=C3O)=C(O)C4=C3C(C5=CC=CC(OC)=C5C4=O)=O)O1
S29	O=C1C2=C(C(O)=C([C@@H](O)C[C@@](CC)(O)C3)C3=C2O)C(C4=C(OC)C=CC=C41)=O
S30	C[C@H]1[C@@H](O[Si](CC)(CC)CC)[C@@H](NC(OCC=C)=O)C[C@H](O[C@@H](C[C@@](CC)(O)C2)C(C2=C3O)=C(O)C4=C3C(C5=CC=CC(OC)=C5C4=O)=O)O1
S31	O[C@@H]1[C@H](C)O[C@@H](O[C@@H](C[C@@](CCO)(O)C2)C(C2=C3O)=C(O)C4=C3C(C5=CC=CC(OC)=C5C4=O)=O)C[C@@H]1NC(OCC=C)=O
S32	O=C1C2=C(C(O)=C([C@@H](O)C[C@@](CCO[Si](C)(C)C(C)(C)C)(O)C3)C3=C2O)C(C4=C(OC)C=CC=C41)=O
S33	C[C@H]1[C@@H](O[Si](CC)(CC)CC)[C@@H](NC(OCC=C)=O)C[C@H](O[C@@H](C[C@@](CCO[Si](C)(C)C(C)(C)C)(O)C2)C(C2=C3O)=C(O)C4=C3C(C5=CC=CC(OC)=C5C4=O)=O)O1
S34	OC1=C(C(C(C(O)=C([C@@H](O)C[C@@](CC)(O)[C@@H]2C(OC)=O)C2=C3O)=C3C4=O)=O)C4=CC=C1
S35	C[C@H]1[C@@H](O[Si](CC)(CC)CC)[C@@H](NC(OCC=C)=O)C[C@H](O[C@@H](C[C@@](CC)(O)[C@@H]2C(OC)=O)C(C2=C3O)=C(O)C4=C3C(C5=CC=CC(O)=C5C4=O)=O)O1
S36	O=C1[C@H](C)O[C@@H](O[C@@H]2[C@H](C)O[C@@H](O[C@@H]3[C@H](C)OC(OC(C4=C(C#CC5CC5)C=CC=C4)=O)C[C@@H]3NC(OCC=C)=O)C[C@@H]2OCC6=CC=C(OC)C=C6)CC1
S37	O=C1C2=C(C(O)=C([C@@H](O[C@H]3C[C@H](NC(OCC=C)=O)[C@H](O[C@H]4C[C@H](OCC5=CC=C(OC)C=C5)[C@H](O[C@H]6CCC([C@H](C)O6)=O)[C@H](C)O4)[C@H](C)O3)C[C@@](C(C)=O)(O)C7)C7=C2O)C(C8=CC=CC=C81)=O
S38	O=C1C2=C(C(O)=C([C@@H](O[C@H]3C[C@H](NC(OCC=C)=O)[C@H](O[C@H]4C[C@H](O)[C@H](O[C@H]5CCC([C@H](C)O5)=O)[C@H](C)O4)[C@H](C)O3)C[C@@](C(C)=O)(O)C6)C6=C2O)C(C7=CC=CC=C71)=O
